# Supplementary material for: Effect of empagliflozin on reducing the no-reflow phenomenon in patients with ST-elevation myocardial infarction: rationale and design of the EMPA-PCI trial
Source: Eur Heart J Open. 2025 Oct 5;5(6):oeaf128. doi: 10.1093/ehjopen/oeaf128 (PMC12604469; doi:10.1093/ehjopen/oeaf128)
Supplement: oeaf128_Supplementary_Data [file oeaf128_supplementary_data.zip]

Archive with 2 entries (2 files):
- APPENDIX A.docx
- SAP.pdf
